# Supplementary material for: Dynamic monitoring revealed a slightly prolonged waiting time for total gastrectomy during the COVID-19 pandemic without increasing the short-term complications
Source: Front Oncol. 2022 Aug 31;12:944602. doi: 10.3389/fonc.2022.944602 (PMC9471957; doi:10.3389/fonc.2022.944602)
Supplement: Supplementary Data Sheet 1 — Minimal postoperative laboratory results of all patients between the delayed and short waiting groups [file DataSheet_1.zip]

Archive with 6 entries (6 files):
- Supplementary data 1.xlsx
- Supplementary data 2.xlsx
- Supplementary data 3.xlsx
- Supplementary data 4.xlsx
- Supplementary data 5.xlsx
- Supplementary data 6.xlsx
