# Supplementary material for: Dynamic monitoring revealed a slightly prolonged waiting time for total gastrectomy during the COVID-19 pandemic without increasing the short-term complications
Source: Front Oncol. 2022 Aug 31;12:944602. doi: 10.3389/fonc.2022.944602 (PMC9471957; doi:10.3389/fonc.2022.944602)
Supplement: Supplementary Data Sheet 1 — Minimal postoperative laboratory results of all patients between the delayed and short waiting groups [file DataSheet_1.zip › Supplementary data 1.xlsx]

## Sheet: Sheet 1
PANEL	Items	group
1	WBC	1=Short waiting group
2	NEUT%	2=Delayed surgery group
3	NEUT#
4	LYMPH%
5	LYMPH#
6	HB
7	HCT
8	PLT
9	K
10	NA
11	ALT
12	AST
13	CRP
14	GLU
15	TBIL
16	DBIL
17	IBIL
18	UREA
19	CRE
20	ALB
21	A/G
22	PT(A)
23	PT(S)
24	PT(INR)
25	FIB
26	APTT
27	TT
28	D-D
29	FDP

## Sheet: Sheet 2
lower	middle	upper	PANEL	group	ymin_final	ymax_final
0.846448	0.914967	0.993074	1	1	0.569584	1.36906
0.827485	0.899372	0.995714	1	2	0.608718	1.42032
1.81788	1.85399	1.88393	2	1	1.51914	1.9687
1.82248	1.85942	1.88393	2	2	1.59048	1.95472
0.709209	0.791591	0.874109	3	1	0.368951	1.32487
0.698846	0.790888	0.870905	3	2	0.421369	1.36696
0.621621	0.762249	0.880814	4	1	0.226414	1.33614
0.631878	0.754675	0.891218	4	2	0.275145	1.35572
0.156383	0.207756	0.24882	5	1	0.0226151	0.525492
0.156383	0.199605	0.251262	5	2	0.0582183	0.460898
1.96116	2.02119	2.07717	6	1	1.65748	2.19713
1.97518	2.03919	2.06819	6	2	1.78136	2.18311
0.105328	0.118088	0.130966	7	1	0.0551739	0.161507
0.107707	0.122041	0.129518	7	2	0.0742551	0.161208
2.10421	2.20952	2.29693	8	1	1.22066	2.64505
2.08636	2.16322	2.2421	8	2	1.83646	2.45882
0.673021	0.695482	0.720241	9	1	0.545794	0.80618
0.671537	0.695482	0.71265	9	2	0.598791	0.790562
2.13001	2.13704	2.14177	10	1	2.10106	2.15957
2.13098	2.13672	2.14275	10	2	2.10556	2.16997
1.07918	1.21048	1.36207	11	1	0.477121	2.36749
1.11394	1.20611	1.34387	11	2	0.60206	2.30984
1.11394	1.21631	1.35132	12	1	0.845098	2.19716
1.14613	1.24193	1.37024	12	2	0.845098	1.97523
0.583482	0.707996	0.818058	13	1	0.0413927	1.36847
0.612784	0.711807	0.79796	13	2	0.0170333	1.32797
0.75611	0.80639	0.870146	14	1	0.391481	1.32125
0.75611	0.802985	0.861122	14	2	0.566213	1.20745
0.958974	1.04333	1.15832	15	1	0.681241	1.6222
0.968417	1.03337	1.1139	15	2	0.80618	1.67023
0.654745	0.743597	0.822241	16	1	0.176091	1.44156
0.666623	0.735688	0.802166	16	2	0.146128	1.35104
0.723354	0.808789	0.933931	17	1	0.475491	1.35389
0.739474	0.805417	0.891468	17	2	0.489785	1.39425
0.652791	0.719424	0.792392	18	1	0.428551	1.03272
0.672098	0.740363	0.80618	18	2	0.447158	1.0569
1.69897	1.77085	1.83251	19	1	1.49136	2.10682
1.69796	1.75499	1.80618	19	2	1.39592	2.05263
1.46538	1.50298	1.54189	20	1	1.25527	1.65514
1.47974	1.50625	1.53908	20	2	1.32634	1.62428
0.343052	0.370772	0.403275	21	1	0.226784	0.52432
0.341903	0.362364	0.394674	21	2	0.248882	0.508075
1.83541	1.88705	1.93043	22	1	1.49831	2.13001
1.87909	1.9069	1.95188	22	2	1.76118	2.04576
1.1038	1.1271	1.15112	23	1	1.0339	1.27443
1.09614	1.11561	1.14484	23	2	1.02579	1.2125
0.31597	0.32838	0.340444	24	1	0.271842	0.432485
0.307496	0.32294	0.339299	24	2	0.292256	0.397415
0.560613	0.622404	0.666135	25	1	0.303592	0.855519
0.566893	0.621209	0.680907	25	2	0.421604	0.806304
1.42975	1.47422	1.51017	26	1	1.37148	1.70776
1.444	1.48514	1.52565	26	2	1.36173	1.66579
1.15562	1.17925	1.21098	27	1	1.09691	1.39462
1.15465	1.18211	1.2131	27	2	1.10721	1.31195
0.472009	0.638315	0.761417	28	1	0.028676	1.45831
0.474323	0.624163	0.749349	28	2	0.224859	1.07767
0.884479	0.979548	1.21533	29	1	0.556303	1.94126
0.871864	1.02109	1.14336	29	2	0.606381	1.74741

## Sheet: Sheet 3
label	PANEL	p	p.format	p.signif
	1	0.535308	0.54
	2	0.475069	0.48
	3	0.817524	0.82
	4	0.950241	0.95
	5	0.635311	0.64
	6	0.25062	0.25
	7	0.286414	0.29
**	8	0.00238945	0.0024	**
	9	0.158599	0.16
	10	0.358242	0.36
	11	0.937835	0.94
	12	0.210603	0.21
	13	0.915618	0.92
	14	0.512549	0.51
	15	0.584992	0.58
	16	0.959982	0.96
	17	0.761088	0.76
	18	0.290634	0.29
	19	0.105211	0.11
	20	0.498632	0.5
	21	0.123556	0.12
*	22	0.0120687	0.012	*
	23	0.0964716	0.096
	24	0.200424	0.2
	25	0.717694	0.72
	26	0.237113	0.24
	27	0.833389	0.83
	28	0.835563	0.84
	29	0.943014	0.94
