# Supplementary material for: Dynamic monitoring revealed a slightly prolonged waiting time for total gastrectomy during the COVID-19 pandemic without increasing the short-term complications
Source: Front Oncol. 2022 Aug 31;12:944602. doi: 10.3389/fonc.2022.944602 (PMC9471957; doi:10.3389/fonc.2022.944602)
Supplement: Supplementary Data Sheet 1 — Minimal postoperative laboratory results of all patients between the delayed and short waiting groups [file DataSheet_1.zip › Supplementary data 2.xlsx]

## Sheet: Sheet1
PANEL	Items	group
1	WBC	1=Short waiting group
2	NEUT%	2=Delayed surgery group
3	NEUT#
4	LYMPH%
5	LYMPH#
6	HB
7	HCT
8	PLT
9	K
10	NA
11	ALT
12	AST
13	CRP
14	GLU
15	TBIL
16	DBIL
17	IBIL
18	UREA
19	CRE
20	ALB
21	A/G
22	PT(A)
23	PT(S)
24	PT(INR)
25	FIB
26	APTT
27	TT
28	D-D
29	FDP

## Sheet: Sheet 2
lower	middle	upper	PANEL	group	ymin_final	ymax_final
1.08855	1.1709	1.25902	1	1	0.843967	1.58424
1.08141	1.1744	1.2458	1	2	0.725241	1.48233
1.94323	1.95447	1.9666	2	1	1.86122	1.99232
1.94052	1.95495	1.9673	2	2	1.83281	1.98743
1.03013	1.11689	1.21705	3	1	0.778771	1.55508
1.01906	1.12511	1.19061	3	2	0.528733	1.45558
1.15789	1.25489	1.35954	4	1	0.621621	1.67838
1.15229	1.24759	1.33614	4	2	0.670643	1.69622
0.331775	0.382639	0.453081	5	1	0.174192	0.855728
0.312485	0.366134	0.450781	5	2	0.153343	0.735076
2.05094	2.10532	2.14751	6	1	1.91086	2.24166
2.06983	2.10872	2.14751	6	2	1.82246	2.25393
0.128227	0.140026	0.149824	7	1	0.0963765	0.18454
0.131447	0.140508	0.149362	7	2	0.0818747	0.176515
2.31347	2.4133	2.54854	8	1	1.93762	2.93933
2.28244	2.37405	2.48802	8	2	1.97599	2.84486
0.731589	0.753351	0.777097	9	1	0.611079	0.853698
0.725095	0.744601	0.764176	9	2	0.649718	0.85248
2.14333	2.15045	2.15625	10	1	2.12287	2.16909
2.1452	2.15111	2.15568	10	2	2.12877	2.17955
1.47372	1.64296	1.85126	11	1	0.778151	3.45271
1.47712	1.67278	1.8451	11	2	1.07918	3.11327
1.51851	1.6578	1.82253	12	1	1.04139	3.63809
1.53148	1.68124	1.83541	12	2	1.14613	3.19562
0.81241	1.03502	1.23445	13	1	0.0413927	1.90179
0.803457	1.00389	1.23172	13	2	0.0170333	1.46982
0.913192	1.00338	1.08442	14	1	0.739817	1.39187
0.91924	1.00187	1.07929	14	2	0.773281	1.37864
1.14297	1.26123	1.38426	15	1	0.874979	2.40807
1.14608	1.25042	1.38558	15	2	0.929347	1.96848
0.808961	0.918605	1.04301	16	1	0.322219	2.27862
0.802166	0.941567	1.05847	16	2	0.39794	1.83468
0.91849	1.03698	1.15903	17	1	0.661696	1.826
0.91849	1.01236	1.14922	17	2	0.706612	1.79231
0.799341	0.86872	0.954243	18	1	0.568202	1.29847
0.818395	0.891123	0.958209	18	2	0.577787	1.21702
1.79239	1.86855	1.91498	19	1	1.63347	2.36173
1.77815	1.8451	1.90309	19	2	1.54263	2.12385
1.55504	1.58412	1.61496	20	1	1.44996	1.72576
1.56562	1.58433	1.61278	20	2	1.47394	1.66558
0.398918	0.431342	0.469547	21	1	0.320209	0.624778
0.392902	0.430266	0.462731	21	2	0.319805	0.555603
1.88167	1.92065	1.96002	22	1	1.72025	2.13001
1.89695	1.94079	1.97738	22	2	1.76872	2.04576
1.11766	1.15265	1.17932	23	1	1.0339	1.44423
1.1132	1.13392	1.16732	23	2	1.02579	1.2178
0.327764	0.340444	0.358599	24	1	0.271842	0.525045
0.319626	0.336158	0.347864	24	2	0.292256	0.397415
0.615089	0.689472	0.760937	25	1	0.485981	1.03869
0.604544	0.710613	0.744488	25	2	0.445889	0.953365
1.45822	1.49585	1.54729	26	1	1.37148	1.95915
1.46621	1.50311	1.56992	26	2	1.39658	1.66579
1.17478	1.20438	1.23577	27	1	1.10721	1.39462
1.1696	1.20438	1.23196	27	2	1.13384	1.31195
0.575499	0.718502	0.930944	28	1	0.181345	1.45831
0.626697	0.722487	0.841217	28	2	0.224859	1.22479
0.950347	1.11727	1.43055	29	1	0.556303	1.94126
0.97738	1.1084	1.28779	29	2	0.606381	1.74741

## Sheet: Sheet 3
label	PANEL	p	p.format	p.signif
	1	0.640934	0.64
	2	0.778081	0.78
	3	0.658899	0.66
	4	0.428336	0.43
	5	0.163583	0.16
	6	0.497924	0.5
	7	0.549921	0.55
**	8	0.00873611	0.0087	**
**	9	0.00668165	0.0067	**
	10	0.368448	0.37
	11	0.705382	0.71
	12	0.251796	0.25
	13	0.690706	0.69
	14	0.99349	0.99
	15	0.819753	0.82
	16	0.400474	0.4
	17	0.699551	0.7
	18	0.29656	0.3
	19	0.184936	0.18
	20	0.459969	0.46
	21	0.365256	0.37
	22	0.050286	0.05
*	23	0.0297384	0.03	*
	24	0.0586894	0.059
	25	0.806696	0.81
	26	0.369359	0.37
	27	0.845219	0.85
	28	0.558144	0.56
	29	0.61778	0.62
