# Supplementary material for: Dynamic monitoring revealed a slightly prolonged waiting time for total gastrectomy during the COVID-19 pandemic without increasing the short-term complications
Source: Front Oncol. 2022 Aug 31;12:944602. doi: 10.3389/fonc.2022.944602 (PMC9471957; doi:10.3389/fonc.2022.944602)
Supplement: Supplementary Data Sheet 1 — Minimal postoperative laboratory results of all patients between the delayed and short waiting groups [file DataSheet_1.zip › Supplementary data 3.xlsx]

## Sheet: Sheet 1
PANEL	Items	group
1	WBC	1=Short waiting group
2	NEUT%	2=Delayed surgery group
3	NEUT#
4	LYMPH%
5	LYMPH#
6	HB
7	HCT
8	PLT
9	K
10	NA
11	ALT
12	AST
13	CRP
14	GLU
15	TBIL
16	DBIL
17	IBIL
18	UREA
19	CRE
20	ALB
21	A/G
22	PT(A)
23	PT(S)
24	PT(INR)
25	FIB
26	APTT
27	TT
28	D-D
29	FDP

## Sheet: Sheet 2
lower	middle	upper	PANEL	group	ymin_final	ymax_final
0.847066	0.915495	0.997465	1	1	0.584534	1.36906
0.803062	0.898274	1.00904	1	2	0.608718	1.12749
1.82117	1.85762	1.88393	2	1	1.51914	1.9687
1.81155	1.85762	1.88094	2	2	1.69414	1.95108
0.715884	0.797169	0.879587	3	1	0.41972	1.32487
0.690507	0.787696	0.87786	3	2	0.465383	1.07476
0.621621	0.754675	0.880814	4	1	0.226414	1.33614
0.631878	0.754675	0.848688	4	2	0.275145	1.33846
0.159403	0.207756	0.24882	5	1	0.030783	0.468857
0.159403	0.187082	0.226844	5	2	0.0582183	0.460898
1.96116	2.03119	2.08438	6	1	1.65748	2.19713
1.96116	2.02712	2.05574	6	2	1.78136	2.17738
0.106689	0.119739	0.133368	7	1	0.0551739	0.161507
0.104987	0.119827	0.125389	7	2	0.0789877	0.161208
2.13552	2.22691	2.30882	8	1	1.73736	2.64505
2.11943	2.19623	2.2914	8	2	1.88998	2.45882
0.673021	0.694951	0.721811	9	1	0.545794	0.80618
0.674952	0.700008	0.719369	9	2	0.603144	0.779881
2.12969	2.1364	2.14114	10	1	2.10106	2.15957
2.13298	2.1388	2.14305	10	2	2.11232	2.15416
1.08184	1.23045	1.39794	11	1	0.477121	2.18205
1.11394	1.20512	1.42421	11	2	0.60206	2.30984
1.11394	1.20952	1.3483	12	1	0.845098	2.19716
1.1332	1.23045	1.3397	12	2	0.845098	1.97523
0.576341	0.703291	0.814913	13	1	0.0413927	1.36847
0.60739	0.685742	0.773421	13	2	0.0170333	0.97174
0.75611	0.80639	0.869999	14	1	0.391481	1.32125
0.758198	0.809768	0.869245	14	2	0.566213	1.20745
0.954174	1.03737	1.14608	15	1	0.681241	1.6222
0.958974	1.02113	1.06346	15	2	0.80618	1.37475
0.657163	0.735688	0.808961	16	1	0.176091	1.44156
0.668937	0.727632	0.772025	16	2	0.146128	0.941567
0.715064	0.798565	0.91849	17	1	0.475491	1.35389
0.715064	0.795085	0.838141	17	2	0.611592	1.27875
0.651527	0.716003	0.791169	18	1	0.428551	1.02868
0.645471	0.724276	0.805884	18	2	0.447158	0.938648
1.69897	1.78247	1.83948	19	1	1.49136	2.10682
1.7101	1.75922	1.81731	19	2	1.59106	2.05263
1.46538	1.50515	1.54283	20	1	1.25527	1.65514
1.46641	1.49693	1.53466	20	2	1.32634	1.62428
0.342154	0.371347	0.404311	21	1	0.226784	0.51266
0.348437	0.368164	0.396512	21	2	0.263632	0.508075
1.83495	1.8788	1.92065	22	1	1.49831	2.03503
1.88507	1.90532	1.95188	22	2	1.76872	2.04576
1.10496	1.13072	1.15265	23	1	1.05736	1.24581
1.09384	1.10721	1.14474	23	2	1.02579	1.2125
0.318063	0.32838	0.341827	24	1	0.285557	0.392166
0.307496	0.321595	0.339841	24	2	0.296003	0.397415
0.566305	0.622404	0.678869	25	1	0.344752	0.855519
0.559669	0.636488	0.666134	25	2	0.445889	0.806304
1.43306	1.47145	1.51362	26	1	1.37148	1.65631
1.42732	1.46422	1.54096	26	2	1.36173	1.66579
1.15836	1.18068	1.21158	27	1	1.09691	1.39462
1.15534	1.17636	1.19878	27	2	1.10721	1.26504
0.482512	0.659751	0.770261	28	1	0.028676	1.45831
0.430544	0.666355	0.738658	28	2	0.224859	1.07767
0.907395	0.998652	1.233	29	1	0.564666	1.94126
0.847883	1.06781	1.18193	29	2	0.606381	1.74741

## Sheet: Sheet 3
label	PANEL	p	p.format	p.signif
	1	0.459803	0.46
	2	0.763761	0.76
	3	0.505368	0.51
	4	0.883742	0.88
	5	0.186357	0.19
	6	0.31933	0.32
	7	0.201008	0.2
	8	0.276982	0.28
	9	0.87742	0.88
*	10	0.0480562	0.048	*
	11	0.902555	0.9
	12	0.935113	0.94
	13	0.587963	0.59
	14	0.994355	0.99
	15	0.245307	0.25
	16	0.348755	0.35
	17	0.320808	0.32
	18	0.928596	0.93
	19	0.55761	0.56
	20	0.406575	0.41
	21	0.773922	0.77
*	22	0.0331338	0.033	*
	23	0.118152	0.12
	24	0.143214	0.14
	25	0.968383	0.97
	26	0.731199	0.73
	27	0.721235	0.72
	28	0.62964	0.63
	29	0.921067	0.92
