# Supplementary material for: Dynamic monitoring revealed a slightly prolonged waiting time for total gastrectomy during the COVID-19 pandemic without increasing the short-term complications
Source: Front Oncol. 2022 Aug 31;12:944602. doi: 10.3389/fonc.2022.944602 (PMC9471957; doi:10.3389/fonc.2022.944602)
Supplement: Supplementary Data Sheet 1 — Minimal postoperative laboratory results of all patients between the delayed and short waiting groups [file DataSheet_1.zip › Supplementary data 4.xlsx]

## Sheet: Sheet1
PANEL	Items	group
1	WBC	1=Short waiting group
2	NEUT%	2=Delayed surgery group
3	NEUT#
4	LYMPH%
5	LYMPH#
6	HB
7	HCT
8	PLT
9	K
10	NA
11	ALT
12	AST
13	CRP
14	GLU
15	TBIL
16	DBIL
17	IBIL
18	UREA
19	CRE
20	ALB
21	A/G
22	PT(A)
23	PT(S)
24	PT(INR)
25	FIB
26	APTT
27	TT
28	D-D
29	FDP

## Sheet: Sheet 2
lower	middle	upper	PANEL	group	ymin_final	ymax_final
1.08535	1.16973	1.25796	1	1	0.843967	1.55705
1.05084	1.17712	1.23367	1	2	0.855022	1.48233
1.94323	1.95543	1.96636	2	1	1.86122	1.99232
1.94459	1.95616	1.96412	2	2	1.84165	1.98743
1.0277	1.11456	1.20218	3	1	0.778771	1.50797
0.987966	1.11195	1.1823	3	2	0.758804	1.45558
1.15486	1.25247	1.35572	4	1	0.621621	1.67655
1.172	1.25367	1.34211	4	2	0.706229	1.56684
0.333135	0.382639	0.452316	5	1	0.178977	0.855728
0.312485	0.362342	0.465866	5	2	0.182829	0.650643
2.05308	2.11208	2.15365	6	1	1.91086	2.24166
2.05764	2.09845	2.14128	6	2	1.91086	2.20261
0.129045	0.141909	0.151512	7	1	0.0963765	0.18454
0.128792	0.13671	0.148052	7	2	0.105328	0.161807
2.34365	2.42098	2.56065	8	1	2.00698	2.93933
2.32859	2.40161	2.48482	8	2	2.07048	2.79353
0.732394	0.753583	0.778151	9	1	0.611079	0.853698
0.72782	0.748963	0.771476	9	2	0.682145	0.829557
2.14333	2.15019	2.15625	10	1	2.12287	2.16909
2.14278	2.15093	2.15534	10	2	2.12877	2.16435
1.50515	1.67278	1.86923	11	1	0.778151	2.89154
1.48068	1.71162	1.96765	11	2	1.14613	3.11327
1.50515	1.65759	1.82607	12	1	1.20412	2.97081
1.52	1.68329	1.93874	12	2	1.14613	3.19562
0.815578	1.05154	1.22141	13	1	0.0413927	1.90179
0.707961	0.87564	1.19637	13	2	0.0170333	1.46982
0.91698	1.00775	1.09248	14	1	0.76216	1.39187
0.92418	1.0159	1.10004	14	2	0.773281	1.31994
1.13983	1.24794	1.38558	15	1	0.874979	2.40807
1.12053	1.22787	1.35022	15	2	0.929347	1.94938
0.808961	0.924279	1.04301	16	1	0.322219	2.27862
0.773868	0.88598	1.02797	16	2	0.518514	1.83468
0.907882	1.02893	1.13988	17	1	0.661696	1.826
0.910534	1.00167	1.13166	17	2	0.706612	1.47113
0.799341	0.868208	0.94939	18	1	0.568202	1.29847
0.793828	0.875061	0.956004	18	2	0.623249	1.09342
1.79239	1.87439	1.92368	19	1	1.63347	2.36173
1.80363	1.84746	1.89763	19	2	1.66276	2.05263
1.55607	1.58412	1.61384	20	1	1.45456	1.716
1.5581	1.5832	1.60504	20	2	1.4911	1.66558
0.397284	0.431162	0.47175	21	1	0.322143	0.57603
0.407943	0.44362	0.465266	21	2	0.361028	0.513471
1.86806	1.9149	1.95534	22	1	1.74429	2.0607
1.89152	1.95188	1.98068	22	2	1.76872	2.04576
1.13033	1.15265	1.17923	23	1	1.05736	1.44423
1.11726	1.13672	1.15379	23	2	1.02579	1.2178
0.327764	0.340444	0.358454	24	1	0.292256	0.525045
0.322939	0.332438	0.344092	24	2	0.296003	0.397415
0.614562	0.697308	0.762337	25	1	0.485981	1.03869
0.660064	0.716003	0.745074	25	2	0.445889	0.939111
1.46427	1.49639	1.5462	26	1	1.37148	1.95915
1.45741	1.49136	1.57254	26	2	1.39658	1.66579
1.17319	1.20016	1.23324	27	1	1.10721	1.39462
1.17478	1.2014	1.23323	27	2	1.14613	1.26973
0.591646	0.778772	1.04542	28	1	0.278754	1.45831
0.664946	0.728354	0.885274	28	2	0.224859	1.0892
0.966123	1.2167	1.44334	29	1	0.564666	1.94126
1.03118	1.14582	1.3563	29	2	0.606381	1.74741

## Sheet: Sheet 3
label	PANEL	p	p.format	p.signif
	1	0.403936	0.4
	2	0.936873	0.94
	3	0.386257	0.39
	4	0.806423	0.81
	5	0.340539	0.34
	6	0.202399	0.2
	7	0.126396	0.13
	8	0.121441	0.12
	9	0.237097	0.24
	10	0.746968	0.75
	11	0.433904	0.43
	12	0.276503	0.28
	13	0.126698	0.13
	14	0.844625	0.84
	15	0.38069	0.38
	16	0.365475	0.37
	17	0.374557	0.37
	18	0.976554	0.98
	19	0.482815	0.48
	20	0.725638	0.73
	21	0.381471	0.38
	22	0.0972913	0.097
	23	0.0687293	0.069
	24	0.106177	0.11
	25	0.771304	0.77
	26	0.907963	0.91
	27	0.829964	0.83
	28	0.365457	0.37
	29	0.604063	0.6
