# Supplementary material for: Dynamic monitoring revealed a slightly prolonged waiting time for total gastrectomy during the COVID-19 pandemic without increasing the short-term complications
Source: Front Oncol. 2022 Aug 31;12:944602. doi: 10.3389/fonc.2022.944602 (PMC9471957; doi:10.3389/fonc.2022.944602)
Supplement: Supplementary Data Sheet 1 — Minimal postoperative laboratory results of all patients between the delayed and short waiting groups [file DataSheet_1.zip › Supplementary data 5.xlsx]

## Sheet: Sheet 1
PANEL	Items	group
1	WBC	1=Short waiting group
2	NEUT%	2=Delayed surgery group
3	NEUT#
4	LYMPH%
5	LYMPH#
6	HB
7	HCT
8	PLT
9	K
10	NA
11	ALT
12	AST
13	CRP
14	GLU
15	TBIL
16	DBIL
17	IBIL
18	UREA
19	CRE
20	ALB
21	A/G
22	PT(A)
23	PT(S)
24	PT(INR)
25	FIB
26	APTT
27	TT
28	D-D
29	FDP

## Sheet: Sheet 2
lower	middle	upper	PANEL	group	ymin_final	ymax_final
0.842763	0.906383	0.9681	1	1	0.569584	1.23202
0.844477	0.906432	0.985956	1	2	0.620323	1.42032
1.80853	1.84786	1.88662	2	1	1.61222	1.96047
1.82313	1.86122	1.8845	2	2	1.59048	1.95472
0.680195	0.775506	0.863533	3	1	0.368951	1.14732
0.707449	0.790888	0.868561	3	2	0.421369	1.36696
0.624185	0.784209	0.880589	4	1	0.226414	1.16685
0.641898	0.754675	0.918255	4	2	0.342423	1.35572
0.156383	0.205048	0.253083	5	1	0.0226151	0.525492
0.149219	0.205056	0.258506	5	2	0.0582183	0.391544
1.95638	2.00623	2.04868	6	1	1.81291	2.13496
1.98428	2.04315	2.07717	6	2	1.7955	2.18311
0.103279	0.113598	0.124982	7	1	0.0768099	0.146582
0.111419	0.123023	0.133368	7	2	0.0742551	0.154566
2.04481	2.12647	2.23011	8	1	1.22066	2.51404
2.06678	2.13868	2.22433	8	2	1.83646	2.39027
0.676596	0.695482	0.713236	9	1	0.59703	0.805089
0.669035	0.69143	0.708163	9	2	0.598791	0.790562
2.13226	2.13862	2.14348	10	1	2.11599	2.1575
2.13049	2.1355	2.14239	10	2	2.10556	2.16997
1.04139	1.17822	1.28043	11	1	0.778151	2.36749
1.11394	1.20611	1.32708	11	2	0.845098	2.01703
1.11394	1.22531	1.35747	12	1	0.90309	1.80247
1.14613	1.26612	1.37024	12	2	0.954243	1.65759
0.596597	0.710963	0.873321	13	1	0.064458	1.32675
0.613312	0.71933	0.811671	13	2	0.100371	1.32797
0.756754	0.80639	0.875103	14	1	0.424882	1.08754
0.754584	0.799554	0.859831	14	2	0.613111	1.12613
0.988936	1.08631	1.18321	15	1	0.799341	1.45634
0.977659	1.05308	1.14763	15	2	0.812819	1.67023
0.652328	0.751365	0.850704	16	1	0.30103	1.11197
0.657163	0.743597	0.825487	16	2	0.30103	1.35104
0.743395	0.880171	0.995364	17	1	0.489785	1.24524
0.758802	0.819544	0.907882	17	2	0.489785	1.39425
0.661933	0.722845	0.811747	18	1	0.447158	1.03272
0.672098	0.748188	0.80276	18	2	0.447158	1.0569
1.69372	1.74819	1.8055	19	1	1.53148	1.95849
1.67798	1.75499	1.80579	19	2	1.39592	1.97719
1.46599	1.49554	1.53529	20	1	1.4113	1.62512
1.48287	1.5092	1.53908	20	2	1.39794	1.60746
0.346364	0.367977	0.401882	21	1	0.289034	0.52432
0.334969	0.358113	0.393267	21	2	0.248882	0.496012
1.84011	1.89934	1.95188	22	1	1.70329	2.13001
1.87737	1.91062	1.94939	22	2	1.76118	2.03383
1.1038	1.11727	1.13988	23	1	1.0339	1.27443
1.09691	1.11766	1.14339	23	2	1.05353	1.17932
0.313867	0.326336	0.335855	24	1	0.271842	0.432485
0.311754	0.325717	0.338456	24	2	0.292256	0.374195
0.537819	0.61066	0.659916	25	1	0.303592	0.852592
0.567242	0.613842	0.691244	25	2	0.421604	0.761314
1.42524	1.47712	1.5092	26	1	1.38561	1.70776
1.4609	1.49136	1.51322	26	2	1.38561	1.62451
1.14331	1.17925	1.20977	27	1	1.1271	1.26504
1.15229	1.18469	1.22036	27	2	1.12385	1.31195
0.426511	0.540329	0.702431	28	1	0.181345	1.06327
0.478315	0.585264	0.750508	28	2	0.328024	0.873219
0.850033	0.944483	1.08314	29	1	0.556303	1.55267
0.874482	0.977724	1.12057	29	2	0.755875	1.60228

## Sheet: Sheet 3
label	PANEL	p	p.format	p.signif
	1	0.620037	0.62
	2	0.214681	0.21
	3	0.374491	0.37
	4	0.968398	0.97
	5	0.823039	0.82
***	6	0.000953846	0.00095	***
***	7	0.000381606	0.00038	***
	8	0.603886	0.6
	9	0.144215	0.14
	10	0.187956	0.19
	11	0.0808733	0.081
	12	0.43851	0.44
	13	0.951409	0.95
	14	0.48008	0.48
	15	0.244531	0.24
	16	0.896277	0.9
	17	0.129108	0.13
	18	0.485811	0.49
	19	0.785109	0.79
	20	0.107566	0.11
	21	0.0523434	0.052
	22	0.472181	0.47
	23	0.995686	1
	24	0.931046	0.93
	25	0.330538	0.33
	26	0.296818	0.3
	27	0.677173	0.68
	28	0.272511	0.27
	29	0.44594	0.45
