# Supplementary material for: Dynamic monitoring revealed a slightly prolonged waiting time for total gastrectomy during the COVID-19 pandemic without increasing the short-term complications
Source: Front Oncol. 2022 Aug 31;12:944602. doi: 10.3389/fonc.2022.944602 (PMC9471957; doi:10.3389/fonc.2022.944602)
Supplement: Supplementary Data Sheet 1 — Minimal postoperative laboratory results of all patients between the delayed and short waiting groups [file DataSheet_1.zip › Supplementary data 6.xlsx]

## Sheet: Sheet 1
PANEL	Items	group
1	WBC	1=Short waiting group
2	NEUT%	2=Delayed surgery group
3	NEUT#
4	LYMPH%
5	LYMPH#
6	HB
7	HCT
8	PLT
9	K
10	NA
11	ALT
12	AST
13	CRP
14	GLU
15	TBIL
16	DBIL
17	IBIL
18	UREA
19	CRE
20	ALB
21	A/G
22	PT(A)
23	PT(S)
24	PT(INR)
25	FIB
26	APTT
27	TT
28	D-D
29	FDP

## Sheet: Sheet 2
lower	middle	upper	PANEL	group	ymin_final	ymax_final
1.10344	1.17295	1.27752	1	1	0.880916	1.58424
1.08962	1.1744	1.25628	1	2	0.725241	1.46675
1.9402	1.95181	1.96777	2	1	1.90605	1.99232
1.93725	1.95302	1.96824	2	2	1.83281	1.98743
1.03699	1.11838	1.2292	3	1	0.84252	1.55508
1.03054	1.12543	1.19253	3	2	0.528733	1.4072
1.16759	1.26208	1.37583	4	1	0.778151	1.67838
1.13304	1.23765	1.33414	4	2	0.670643	1.69622
0.323251	0.378116	0.459026	5	1	0.174192	0.782003
0.310365	0.366134	0.439878	5	2	0.153343	0.735076
2.04315	2.09147	2.1253	6	1	1.91908	2.20952
2.07717	2.12057	2.15059	6	2	1.82246	2.25393
0.127256	0.136477	0.144096	7	1	0.100186	0.167613
0.134007	0.142535	0.150899	7	2	0.0818747	0.176515
2.24919	2.37952	2.52074	8	1	1.93762	2.86488
2.26628	2.36101	2.49083	8	2	1.97599	2.84486
0.726072	0.753119	0.773054	9	1	0.643841	0.836957
0.724437	0.742249	0.760044	9	2	0.649718	0.85248
2.14348	2.15203	2.15594	10	1	2.12585	2.16554
2.14628	2.15198	2.15657	10	2	2.12905	2.17955
1.42894	1.5682	1.76079	11	1	1.17609	3.45271
1.47084	1.65321	1.79431	11	2	1.07918	3.0103
1.55267	1.66276	1.80417	12	1	1.04139	3.63809
1.55299	1.6721	1.79934	12	2	1.20412	2.8893
0.732394	0.966142	1.24601	13	1	0.513218	1.44217
0.852121	1.06377	1.24114	13	2	0.100371	1.41111
0.89752	0.974654	1.07996	14	1	0.739817	1.32414
0.915826	0.991806	1.0742	14	2	0.80842	1.37864
1.15831	1.301	1.38201	15	1	0.949321	1.75663
1.16128	1.26714	1.39705	15	2	1.00432	1.96848
0.793794	0.894378	1.03306	16	1	0.414973	1.47336
0.831929	0.951392	1.06782	16	2	0.39794	1.61533
0.956102	1.06777	1.17737	17	1	0.706612	1.53515
0.946385	1.02485	1.15651	17	2	0.784529	1.79231
0.809547	0.874051	0.975027	18	1	0.60206	1.25042
0.835122	0.892095	0.95379	18	2	0.577787	1.21702
1.78133	1.8451	1.89237	19	1	1.65209	2.2833
1.76343	1.8451	1.90817	19	2	1.54263	2.12385
1.54654	1.57864	1.61648	20	1	1.44996	1.72576
1.56703	1.5875	1.61374	20	2	1.47394	1.66087
0.406318	0.432143	0.466951	21	1	0.320209	0.624778
0.38932	0.420623	0.459476	21	2	0.319805	0.555603
1.89934	1.94002	1.96942	22	1	1.72025	2.13001
1.90586	1.93702	1.96614	22	2	1.82217	2.03862
1.10421	1.14613	1.17932	23	1	1.0339	1.2833
1.11099	1.1271	1.16732	23	2	1.05353	1.2178
0.324282	0.335855	0.357935	24	1	0.271842	0.432485
0.318063	0.33646	0.349663	24	2	0.292256	0.378398
0.622404	0.666689	0.734946	25	1	0.487397	0.897077
0.581134	0.687529	0.744293	25	2	0.468618	0.953365
1.45484	1.49027	1.57889	26	1	1.38561	1.70776
1.47567	1.5092	1.549	26	2	1.42849	1.63065
1.17925	1.21748	1.24078	27	1	1.1271	1.31407
1.16732	1.20708	1.23069	27	2	1.13384	1.31195
0.540329	0.671173	0.718502	28	1	0.181345	1.24744
0.619093	0.717671	0.820744	28	2	0.328024	1.22479
0.941014	1.01326	1.17377	29	1	0.556303	1.74241
0.97635	1.09691	1.28081	29	2	0.755875	1.60756

## Sheet: Sheet 3
label	PANEL	p	p.format	p.signif
	1	0.753258	0.75
	2	0.988785	0.99
	3	0.879139	0.88
	4	0.217525	0.22
	5	0.40331	0.4
**	6	0.00146711	0.0015	**
***	7	0.000654114	0.00065	***
	8	0.67886	0.68
	9	0.160591	0.16
	10	0.312124	0.31
	11	0.0927428	0.093
	12	0.770851	0.77
	13	0.458648	0.46
	14	0.567422	0.57
	15	0.863784	0.86
	16	0.0784773	0.078
	17	0.298945	0.3
	18	0.570988	0.57
	19	0.956511	0.96
	20	0.217134	0.22
	21	0.138476	0.14
	22	0.824606	0.82
	23	0.458872	0.46
	24	0.506005	0.51
	25	0.918197	0.92
	26	0.306931	0.31
	27	0.745645	0.75
	28	0.234355	0.23
	29	0.393051	0.39
